# Supplementary material for: Blue or far‐red light supplementation induced pre‐hardening in the leaves of the Rht12 wheat dwarfing line: hormonal changes and freezing tolerance
Source: Physiol Plant. 2025 Mar 3;177(2):e70112. doi: 10.1111/ppl.70112 (PMC11876090; doi:10.1111/ppl.70112)
Supplement: Supplementary file 2 — TABLE S1. Primers used in gene expression studies. [file PPL-177-e70112-s003.xlsx]

## Sheet: Munka1
Table. S1: qRT-PCR primers
	Forward	Reverse	Reference
TaCOR14b	5'-GAGCGACTCCTGCTAACGAC -3'	5'-CTACCGCCTCCTGTACCTTG-3'	Dhillon et al. 2010.
TaCBF4B	5'-CACGTCCAGCGACTTGTTG-3'	5'-TGTAGACGCCGCTGTATTCG-3'	Guo et al. 2019.
TaCBF9A	5'-TGTACTACTATAAGCTCCCGGTT-3'	5'-ACAATCTAGCCTTTCGCCCAA-3'	Guo et al. 2019.
TaCBF14	5'-CCACCAAATATGGGAGGAAA-3'	5'-CTTTCACAATGAACGAGCA-3'	Dhillon et al. 2010.
TaRSG	5'-TGGGCTACCGGACTACGCCAAG-3'	5'-CCT TGGAACTTGACCTGCCGCTT-3'	Zhang et al. 2007.
TaKS	5' CCCCTGAACTTTCTGATGCTTGCATAT-3'	5'-TTGAAGGACTGTACTTCTCAACCAATGCT-3'	Zhang et al. 2007.
TaKAO	5'-ACAACTGCCTGGCCAAGATCACCAG-3'	5'-GTGACAACTTTGACTCATCCGCGACAACAA-3'	Zhang et al. 2007.
TaGA20oxA4	5'-CCAAGGGACTGTCTAGTGTG-3'	5'-CAGAGATTGGTTCGCAACAG-3'	Wang et al. 2023.
TaGA20oxD1	5'-AGCACTACCGGGCGGACATGAA-3'	5'-GCCATCCATCCATGCTTCTTCGTAC-3	Zhang et al. 2007.
TaGA2oxD7	5'-CTTCACCTGGAAGGAGTACA-3'	5'-TATAGCCTGCAGTATAAGGCTC-3	Wang et al. 2023.
TaGA2ox-1	5'-TCGCTCCGCCTAAGCCACAG-3'	5'-CTGCAACTCAAGCAGTCATCCCTC-3'	Zhang et al. 2007.
TaGA2oxA13	5'-CGACTTCCTCACCATCGTCT-3'	5'-TCCACGCTCTTGTACCTGTT-3'	own design
TaGA3ox2-1	5'-GTACATGGGCGTGCGCAAGAA G-3'	5'-GCACGCATCCACCAGCATCATC-3'	Zhang et al. 2007.
TaGA3ox2-2	5'-GTACATGGGCGTGCGCAAGAAG-3'	5'-CAGCTAAGCTACCAGCCCACCATG-3'	Zhang et al. 2007.
TaGID1	5'-CCACCATCGGCTTCTACCTGCTGTC-3'	5'-GGCGAGCTCATCCACGACGAGAC-3'	Zhang et al. 2007.
TaGASR7	5'-GGGACGCAGTACAAGAAGG-3'	5'-GGAAACTGGGAGGGCAAT-3'	Zhang et al. 2007.
TaCBF1	5'-GGCAGGGCGGACCAAGTT-3'	5'-CGAGCCAGAGCCTGTACCCT-3'	own design
Ta54948	5'-GAACGAGCCAGAGGAAGAAC-3'	5'-AAATACGGGTCCACAAGTCAC-3'	Paolacci et al. 2009.	Reference gene
Ta4045	5'-CCTGCCCCGTACAACCTTGAG-3'	5'-CACCGTTGCGATAGTCCTGAAA-3'	Paolacci et al. 2009.	Reference gene
