# Supplementary material for: Blue or far‐red light supplementation induced pre‐hardening in the leaves of the Rht12 wheat dwarfing line: hormonal changes and freezing tolerance
Source: Physiol Plant. 2025 Mar 3;177(2):e70112. doi: 10.1111/ppl.70112 (PMC11876090; doi:10.1111/ppl.70112)
Supplement: Supplementary file 3 — TABLE S2. Summary of the hormone analysis. [file PPL-177-e70112-s004.xlsx]

## Sheet: Results
Table S2. Summary of the hormone analysis.
		Cytokinins																		ABA				JA			Auxins				Phenolics
Treatment	Genotype	DZ	iP	tZR	DZR	iPR	cZR	tZ9G	iP9G	cZ9G	tZOG	tZROG	cZOG	cZROG	cZRMP	iPRMP	MeS-Z	MeS-ZR	MeS-iPR	ABA-GE	PA	DPA	9OH-ABA	JA-Ile	JA-Me	DiH-JA	IAA-Asp	OxIAA	OxIAA-GE	I3A	BzA	PAA	PAAM	SinAc
White
	rht12	1.83 +/- 0.87	3.22 +/- 0.95	0.43 +/- 0.09	2.43 +/- 0.52	45.52 +/- 10.34	75.7 +/- 7.55	9.58 +/- 2.76	0.89 +/- 0.55	0.26 +/- 0.05	2.23 +/- 0.5	1.51 +/- 0.43	16.54 +/- 3.74	8.95 +/- 3.22	2.96 +/- 0.77	2.63 +/- 0.48	0.55 +/- 0.06	208.04 +/- 74.03	1.87 +/- 0.76	18.05 +/- 3.86	12.26 +/- 3.62	34.42 +/- 7.3	11.31 +/- 5.14	6.35 +/- 3.29	368.47 +/- 93.12	49.57 +/- 16.25	2.07 +/- 0.99	7.68 +/- 1.44	1.18 +/- 0.29	20.51 +/- 2.33	301.74 +/- 68.16	733.81 +/- 122.17	4.05 +/- 0.93	594.98 +/- 139.57
	Rht12	0.59 +/- 0.48	1.32 +/- 0.27	0.36 +/- 0.09	1.66 +/- 0.36	18.35 +/- 4.6	48.88 +/- 5.75	7.91 +/- 2.91	1.82 +/- 1.06	0.14 +/- 0.09	2.84 +/- 1.19	0.44 +/- 0.25	28.09 +/- 6.88	9.09 +/- 3.19	3.17 +/- 1.1	1.54 +/- 0.68	0.44 +/- 0.09	134.34 +/- 18.92	1.44 +/- 1.73	15.64 +/- 5.17	5.85 +/- 3.53	15.61 +/- 3.49	5.4 +/- 3.26	4.06 +/- 2.54	294.47 +/- 40.55	39.52 +/- 8.86	1.5 +/- 0.36	7.57 +/- 2	2.31 +/- 1.67	9.96 +/- 1.14	231.93 +/- 49.19	511.02 +/- 83.38	3.91 +/- 1.36	630.5 +/- 162.83
W+B
	rht12	0.36 +/- 0.22	0.75 +/- 0.28	0.29 +/- 0.16	1.31 +/- 0.51	15.27 +/- 5.15	44.54 +/- 10.33	6.31 +/- 1.66	0.8 +/- 0.61	0.32 +/- 0.17	2.07 +/- 0.28	0.5 +/- 0.31	22.43 +/- 5.06	6.16 +/- 1.58	2.95 +/- 1.03	3.92 +/- 1.6	0.43 +/- 0.12	105.08 +/- 31.81	0.39 +/- 0.19	17.47 +/- 3.31	15.65 +/- 5.43	23.49 +/- 7.76	14.44 +/- 5.01	3.36 +/- 2.49	324.36 +/- 79.12	44.6 +/- 21.78	0.92 +/- 0.33	6.2 +/- 1.25	1.44 +/- 0.47	17.61 +/- 3.51	207.8 +/- 66.59	598.34 +/- 142.09	5.4 +/- 2.35	550.27 +/- 123.93
	Rht12	0.06 +/- 0.06	0.63 +/- 0.19	0.36 +/- 0.09	1.17 +/- 0.31	9.88 +/- 2.43	30.28 +/- 6.67	9.81 +/- 2.03	0.64 +/- 0.26	0.12 +/- 0.07	6.2 +/- 2.18	0.59 +/- 0.27	33.54 +/- 9.39	11.63 +/- 2.64	1.81 +/- 0.4	2.43 +/- 1.03	0.38 +/- 0.11	112.5 +/- 15.68	0.46 +/- 0.1	7.72 +/- 1.27	3.55 +/- 2.24	14.22 +/- 2.22	3.28 +/- 2.07	26.95 +/- 12.53	154.44 +/- 44.89	32.3 +/- 13.83	0.61 +/- 0.14	4.12 +/- 2.19	1.42 +/- 0.42	11.21 +/- 1.29	258.77 +/- 101.8	390.14 +/- 65.57	5.34 +/- 2.07	692.05 +/- 161.41
W+FR
	rht12	0.26 +/- 0.2	0.7 +/- 0.12	0.34 +/- 0.1	1.72 +/- 0.73	15.37 +/- 4.24	41.76 +/- 5.05	9.46 +/- 2.06	0.63 +/- 0.25	0.17 +/- 0.07	4.04 +/- 1.58	0.8 +/- 0.52	21.56 +/- 4.45	7.65 +/- 3.08	2.97 +/- 1.28	1.84 +/- 0.68	0.42 +/- 0.11	111.59 +/- 26.23	0.81 +/- 0.39	25.15 +/- 9.52	13.47 +/- 2.12	38.38 +/- 6.58	10.59 +/- 4.11	2.39 +/- 0.37	169.89 +/- 48.22	18.44 +/- 7.39	0.35 +/- 0.25	2.91 +/- 0.65	1.29 +/- 0.23	10.34 +/- 1.33	267.13 +/- 114.23	278.55 +/- 67.09	5.47 +/- 1.15	850.55 +/- 181.58
	Rht12	0.12 +/- 0.16	0.33 +/- 0.17	0.5 +/- 0.14	2.19 +/- 0.56	15.49 +/- 5.53	64.7 +/- 11.63	14.09 +/- 2.25	0.45 +/- 0.15	0.08 +/- 0.04	4.95 +/- 2.42	0.98 +/- 0.5	38.4 +/- 8.11	23.69 +/- 4.43	3.78 +/- 1.92	1.16 +/- 1.41	0.24 +/- 0.06	128.31 +/- 25.46	1.54 +/- 0.59	4.21 +/- 1.62	2.12 +/- 1.19	10.59 +/- 3.89	3.4 +/- 1.9	1.98 +/- 1.13	142.87 +/- 28.14	17.47 +/- 10.36	1.68 +/- 0.46	2.09 +/- 1.07	1.82 +/- 0.64	6.32 +/- 1.95	368.99 +/- 120.16	269.2 +/- 25.23	3.83 +/- 0.94	679.58 +/- 204.51
Values are means +/- SD

## Sheet: Explanations
	Abbreviation	Common name				Activity			Formula		MW
Cytokinins	tZR	tZR = trans-zeatin riboside				CK metabolite			C15H21N5O5		351.37
	tZ9G	tZ9G = trans-zeatin-9-glucoside				CK metabolite			C16H23N5O6		381.39
	tZOG	tZOG = trans-zeatin-O-glucoside				CK metabolite			C16H23N5O6		381.39
	tZROG	tZROG = trans-zeatin riboside -O-glucoside				CK metabolite			C21H31N5O10		513.51
	DZ	DZ = dihydrozeatin				Bioactive hormone			C10H15N5O1		221.26
	DZR	DZR = dihydrozeatin riboside				CK metabolite			C15H23N5O5		353.38
	cZR	cZR = cis-zeatin riboside				CK metabolite			C15H21N5O5		351.37
	cZ9G	cZ9G = cis-zeatin-9-glucoside				CK metabolite			C16H23N5O6		381.39
	cZOG	cZOG = cis-zeatin-O-glucoside				CK metabolite			C16H23N5O6		381.39
	cZROG	cZROG = cis-zeatin riboside -O-glucoside				CK metabolite			C21H31N5O10		513.51
	cZRMP	cZRMP = cis-zeatin riboside monophosphate				CK precursor			C15H22N5O8P1		431.34
	iP	iP = isopentenyl adenine				Bioactive hormone			C10H13N5		203.25
	iPR	iPR = isopentenyl adenosine				CK metabolite			C15H21N5O4		335.37
	iP9G	iP9G = isopentenyl adenine-9-glucoside				CK metabolite			C16H23N5O5		365.39
	iPRMP	iPRMP = isopentenyl adenosine monophosphate				CK precursor			C15H22N5O7P1		415.3
	MeS-Z	MeS-Z = 2-methylthio zeatin				CK metabolite			C11H15N5O1S1		265.34
	MeS-ZR	MeS-ZR = 2-methylthio zeatin riboside				CK metabolite			C16H23N5O5S1		397.46
	MeS-iPR	MeS-iPR = 2-methylthio isopentenyl adenosine				CK metabolite			C16H23N5O4S1		381.46
ABAs	ABA-GE	ABA-GE = ABA-glucose ester				ABA metabolite			C21H30O9		426.47
	PA	PA = phaseic acid				ABA metabolite			C15H20O5		280.31
	DPA	DPA = dihydrophaseic acid				ABA metabolite			C15H22O5		282.3
	9OH-ABA	9OH-ABA = 9-hydroxy-ABA				ABA metabolite			C15H20O5		280.32
Jasmonates	JA-Ile	JA-Ile = JA-isoleucine				JA metabolite, bioactive			C18H29N1O4		323.44
	JA-Me	JA-Me = jasmonic acid methyl ester				JA metabolite			C13H20O3		224.28
	DiH-JA	DiH-JA = dihydrojasmonic acid				JA metabolite			C12H20O3		212.29
Auxins	IAA-Asp	IAA-Asp = IAA-aspartate				IAA metabolite			C14H14N2O5		290.28
	OxIAA	OxIAA = oxo-IAA				IAA metabolite			C10H9N1O3		191.19
	OxIAA-GE	OxIAA-GE = oxo-IAA-glucose ester				IAA metabolite			C16H19N1O6		353.33
	I3A	I3A = indole-3-aldehyde				Tryptophan metabolite			C9H7N1O1		145.16
Phenolics	BzA	BzA = Benzoic acid				Phenolic acid			C7H6O2		122.12
	PAA	PAA = Phenylacetic acid				Phenolic acid, weak auxin activity			C8H8O2		136.15
	PAAM	PAAM = Phenylacetamide				Phenolic amide			C8H9N1O1		135.18
	SinAc	SinAc = Sinapic acid				Phenolic acid			C11H12O5		224.21
