# Supplementary material for: Blue or far‐red light supplementation induced pre‐hardening in the leaves of the Rht12 wheat dwarfing line: hormonal changes and freezing tolerance
Source: Physiol Plant. 2025 Mar 3;177(2):e70112. doi: 10.1111/ppl.70112 (PMC11876090; doi:10.1111/ppl.70112)
Supplement: Supplementary file 4 — TABLE S3. Statistical analysis of gene expression data. [file PPL-177-e70112-s001.xlsx]

## Sheet: Munka1
Supplementary Table 3. Statistical analysis of gene expression data
	W		W+B		W+FR
	rht12	Rht12	rht12	Rht12	rht12	Rht12
TaCOR14b	bc	bc	c	a	bc	b
TaCBF4B	a	a	b	a	a	a
TaCBF9A	b	bc	c	a	bc	a
TaCBF14	a	b	b	b	a	a
TaCBF1	ab	a	b	ab	ab	ab
TaRSG	a	a	a	a	a	a
TaKS	ab	a	ab	ab	a	b
TaKAO	ab	b	b	b	a	ab
TaGA20oxA4	b	b	b	a	b	b
TaGA20oxD1	c	c	c	b	a	a
TaGA2oxD7	bc	a	cd	ab	d	bcd
TaGA2ox-1	ab	ab	b	a	a	ab
TaGA2oxA13	d	bc	d	b	c	a
TaGA3ox2-1	b	a	b	b	b	b
TaGA3ox2-2	b	a	b	a	b	a
TaGID1	a	a	a	a	a	a
TaGASR7	c	d	c	b	a	c
W: white light, W+B: blue light supplementation
W+FR: far-red light supplementation
Values marked with different letters are significantly different from each other at the level of p<0.05 (n=3).
	Values indicated by yellow colour are significantly different from the rht12 (white light, W) at the P≤0.05 % level.
